# Supplementary material for: Advanced methods for gene network identification and noise decomposition from single-cell data
Source: Nat Commun. 2024 Jun 8;15:4911. doi: 10.1038/s41467-024-49177-1 (PMC11162465; doi:10.1038/s41467-024-49177-1)
Supplement: Supplementary file 4 — Source data file [file 41467_2024_49177_MOESM4_ESM.xlsx]

## Sheet: Figure 3B
Figure 3B
	Computational time (seconds)
		2-species case	4-species case	6-species case	8-species case
	Monte Carlo	3.526	6.93835	12.0465	19.7007
	RB-CME solver	1.87443	4.68718	13.3938	24.1834
	FSP	0.012997	1.23441	261.02
	L1 Error
		2-species case	4-species case	6-species case	8-species case
	Monte Carlo	0.0110584	0.0745824	0.3497	1.12721
	RB-CME solver	0.000198573	0.0165231	0.0427117	0.0535897
	FSP	0.000198754	0.000441584	0.000674545

## Sheet: Figure 4B
Figure 4B
	RB-CME solver
		10,000 samples	20,000 samples	40,000 samples	100,000 samples
	Computational time (seconds)	12.6577	26.1244	51.9219	129.068
	Error	0.0475253	0.0350628	0.0243198	0.0168041
	Monte Carlo
		100,000 samples	200,000 samples	400,000 samples	1,000,000 samples
	Computational time (seconds)	11.3781	23.1164	46.029	116.069
	Error	0.349849	0.257188	0.18732	0.123565

## Sheet: Figure 4C
Figure 4C
	Marginal distribution of S1
		State 0	State 1	State 2	State 3	State 4	State 5	State 6	State 7	State 8	State 9
	Exact (approximated by FSP)	0.223126	0.334688	0.251016	0.125508	0.0470655	0.0141197	0.00352992	0.00075641	0.000141827	2.36378e-05
	Monte Carlo	0.22148	0.33514	0.25059	0.12652	0.04772	0.01419	0.00343	0.00074	0.00013	2e-05
	RB-CME solver	0.223148	0.334715	0.251029	0.125507	0.0470585	0.0141119	0.00352318	0.000750803	0.000137111	1.95847e-05
	Marginal distribution of S2
		State 0	State 1	State 2	State 3	State 4	State 5	State 6	State 7	State 8	State 9
	Exact (approximated by FSP)	0.223126	0.334689	0.251016	0.125508	0.0470655	0.0141196	0.0035299	0.000756408	0.000141826	2.36377e-05
	Monte Carlo	0.22558	0.33512	0.25125	0.12255	0.04635	0.01438	0.00386	0.00073	9e-05	5e-05
	RB-CME solver	0.223166	0.334733	0.251029	0.125495	0.0470465	0.0141043	0.0035196	0.000749504	0.000136722	1.94428e-05
	Marginal distribution of S3
		State 0	State 1	State 2	State 3	State 4	State 5	State 6	State 7	State 8	State 9
	Exact (approximated by FSP)	0.223127	0.334689	0.251016	0.125507	0.0470651	0.0141195	0.00352985	0.000756393	0.000141823	2.36371e-05
	Monte Carlo	0.22605	0.3338	0.24986	0.12486	0.04677	0.01443	0.00336	0.00069	0.0001	4e-05
	RB-CME solver	0.218	0.3319	0.2539	0.1278	0.0494	0.0146	0.0033	0.001	0.0001	0
	Marginal distribution of S4
		State 0	State 1	State 2	State 3	State 4	State 5	State 6	State 7	State 8	State 9
	Exact (approximated by FSP)	0.223131	0.334691	0.251014	0.125505	0.0470637	0.0141189	0.00352967	0.000756346	0.000141813	2.36351e-05
	Monte Carlo	0.22209	0.33533	0.25107	0.12672	0.04672	0.01401	0.00304	0.00081	0.00016	1e-05
	RB-CME solver	0.226587	0.334729	0.248657	0.124197	0.0469199	0.0142901	0.00364846	0.000799186	0.000150289	2.25117e-05
	Marginal distribution of S5
		State 0	State 1	State 2	State 3	State 4	State 5	State 6	State 7	State 8	State 9
	Exact (approximated by FSP)	0.223141	0.334696	0.251011	0.1255	0.0470603	0.0141175	0.00352921	0.000756225	0.000141786	2.36299e-05
	Monte Carlo	0.22113	0.33724	0.25121	0.1244	0.0474	0.01419	0.0034	0.00083	0.00014	2e-05
	RB-CME solver	0.225209	0.335512	0.25016	0.124449	0.0464591	0.0138765	0.0034504	0.000731853	0.000132764	1.868e-05
	Marginal distribution of S6
		State 0	State 1	State 2	State 3	State 4	State 5	State 6	State 7	State 8	State 9
	Exact (approximated by FSP)	0.22316	0.334706	0.251003	0.125489	0.0470534	0.0141145	0.00352827	0.000755979	0.000141731	2.36195e-05
	Monte Carlo	0.2238	0.33539	0.2506	0.12506	0.04678	0.01404	0.0033	0.00085	0.00012	2e-05
	RB-CME solver	0.2304	0.3218	0.2533	0.1284	0.0481	0.0132	0.0038	0.001	0	0
	Error of marginal distributions
		leader system	follower system	1st follower subsystem	2nd follower subsystem
	Monte Carlo	0.0137235	0.077217	0.0142843	0.013797
	RB-CME solver	0.0490117	0.0101873	0.000199213	0.0101719

## Sheet: Figure 5B
Figure 5B
	RB-CME solver
		10,000 samples	20,000 samples	40,000 samples	100,000 samples
	Computational time (seconds)	127.281	251.873	461.737	1323.55
	Error	0.108706	0.0808341	0.0572297	0.0347339
	Monte Carlo
		100,000 samples	200,000 samples	400,000 samples	1,000,000 samples
	Computational time (seconds)	125.975	257.222	515.892	1336.44
	Error	0.393131	0.288799	0.205822	0.133302

## Sheet: Figure 5C
Figure 5C
	Marginal distribution of cI mRNA
		State 0	State 1	State 2	State 3	State 4	State 5	State 6	State 7	State 8	State 9	State 10	State 11	State 12	State 13	State 14	State 15	State 16	State 17	State 18	State 19
	Exact	0.760714	0.131015	0.0643024	0.0287992	0.0107008	0.00332858	0.000885367	0.000203713	4.18633e-05	7.51333e-06	1.27667e-06	2.1e-07	2.66667e-08	3.33333e-09	0	0	0	0	0	0
	Monte Carlo	0.76208	0.13057	0.06425	0.02814	0.01051	0.00333	0.0009	0.00018	4e-05	0	0	0	0	0	0	0	0	0	0	0
	RB-CME solver	0.7596	0.1303	0.0671	0.0289	0.0103	0.003	0.0005	0.0002	0.0001	0	0	0	0	0	0	0	0	0	0	0
	Marginal distribution of cI
		State 0	State 1	State 2	State 3	State 4	State 5	State 6	State 7	State 8	State 9	State 10	State 11	State 12	State 13	State 14	State 15	State 16	State 17	State 18	State 19	State 20	State 21	State 22	State 23	State 24	State 25	State 26	State 27	State 28	State 29	State 30	State 31	State 32	State 33	State 34	State 35	State 36	State 37	State 38	State 39	State 40	State 41	State 42	State 43	State 44	State 45	State 46	State 47
	Exact	0.213554	0.113729	0.0704631	0.0507851	0.0399433	0.0331266	0.0283866	0.0248763	0.0222059	0.0201039	0.0183873	0.0169617	0.015778	0.0147674	0.0138945	0.0131396	0.0124781	0.0118805	0.011362	0.0109047	0.0104827	0.010075	0.00972954	0.00937439	0.00906453	0.00877112	0.00848758	0.00822199	0.00795922	0.00770698	0.00745936	0.00721373	0.006975	0.00674233	0.00650705	0.00628222	0.00605108	0.00582784	0.00560099	0.00539312	0.0051799	0.0049549	0.00474595	0.00452549	0.00433534	0.00413322	0.0039287	0.00373858
	Monte Carlo	0.21339	0.11512	0.07094	0.05031	0.03974	0.03263	0.02838	0.02416	0.0224	0.02002	0.01798	0.01714	0.0156	0.01452	0.01336	0.01265	0.01243	0.01149	0.01115	0.0113	0.01069	0.01042	0.01	0.00984	0.00923	0.00888	0.00894	0.00835	0.00813	0.00808	0.00698	0.00776	0.00695	0.00646	0.00677	0.00617	0.00601	0.00561	0.00554	0.00512	0.00477	0.00508	0.00516	0.00476	0.00399	0.0042	0.00393	0.00379
	RB-CME solver	0.215727	0.115497	0.0719767	0.0512546	0.0398691	0.0327781	0.027986	0.0245594	0.0219899	0.0199767	0.0183417	0.0169816	0.0158349	0.01486	0.0140233	0.013295	0.0126491	0.0120647	0.0115273	0.0110282	0.0105629	0.0101295	0.00972656	0.00935245	0.00900463	0.00867994	0.00837496	0.00808641	0.00781147	0.00754783	0.0072937	0.0070476	0.00680826	0.00657454	0.00634536	0.00611977	0.00589697	0.00567638	0.00545765	0.00524071	0.00502566	0.0048128	0.00460252	0.00439526	0.00419149	0.00399166	0.00379617	0.00360539
	Marginal distribution of lacI mRNA
		State 0	State 1	State 2	State 3	State 4	State 5	State 6	State 7	State 8	State 9	State 10	State 11	State 12	State 13	State 14	State 15	State 16	State 17	State 18	State 19
	Exact	0.718773	0.152912	0.0763358	0.0340927	0.0126318	0.00391794	0.00103772	0.0002404	4.85433e-05	8.79333e-06	1.58333e-06	2.43333e-07	3.66667e-08	0	0	0	0	0	0	0
	Monte Carlo	0.71883	0.15259	0.07756	0.03326	0.01295	0.00367	0.0009	0.00016	7e-05	0	1e-05	0	0	0	0	0	0	0	0	0
	RB-CME solver	0.7202	0.1506	0.0762	0.0344	0.0124	0.0044	0.0012	0.0006	0	0	0	0	0	0	0	0	0	0	0	0
	Marginal distribution of lacI
		State 0	State 1	State 2	State 3	State 4	State 5	State 6	State 7	State 8	State 9	State 10	State 11	State 12	State 13	State 14	State 15	State 16	State 17	State 18	State 19	State 20	State 21	State 22	State 23	State 24	State 25	State 26	State 27	State 28	State 29	State 30	State 31	State 32	State 33	State 34	State 35	State 36	State 37	State 38	State 39	State 40	State 41	State 42	State 43	State 44	State 45	State 46	State 47
	Exact	0.23445	0.106632	0.0622004	0.0445386	0.0354447	0.0298298	0.0260175	0.0231816	0.021008	0.0192827	0.0178679	0.0166794	0.0156808	0.0148171	0.0140693	0.0134124	0.012812	0.0122862	0.011821	0.0113802	0.01098	0.010601	0.0102609	0.00992918	0.00961705	0.00931316	0.00903627	0.00874605	0.0084838	0.00821463	0.00796142	0.0076997	0.00744231	0.00717835	0.00693571	0.00668229	0.00644121	0.00619703	0.00595373	0.00571028	0.00547883	0.00524601	0.00501393	0.00478492	0.00456266	0.00435459	0.00413608	0.00393058
	Monte Carlo	0.2344	0.10738	0.0616	0.04463	0.03502	0.03032	0.02589	0.02307	0.02086	0.01949	0.01822	0.01643	0.01574	0.01511	0.01427	0.01324	0.01207	0.0124	0.01185	0.01113	0.01128	0.01088	0.01043	0.00994	0.01012	0.00917	0.00897	0.00873	0.00815	0.00833	0.00795	0.00752	0.00779	0.00723	0.00701	0.00649	0.00669	0.00594	0.00608	0.0059	0.00514	0.00531	0.00511	0.00541	0.00449	0.00413	0.00404	0.00385
	RB-CME solver	0.235985	0.107406	0.0616476	0.0443198	0.0355373	0.0301796	0.0264844	0.0237105	0.0215162	0.019728	0.0182461	0.0170028	0.0159458	0.0150328	0.01423	0.0135126	0.0128629	0.0122696	0.0117258	0.0112272	0.0107712	0.0103551	0.00997611	0.00963053	0.0093142	0.00902236	0.00874995	0.00849183	0.0082431	0.00799936	0.00775699	0.00751334	0.00726682	0.0070169	0.00676396	0.0065091	0.00625388	0.00600004	0.00574929	0.00550315	0.00526282	0.00502917	0.00480271	0.00458367	0.00437205	0.00416766	0.00397021	0.00377935
	Marginal distribution of tetR mRNA
		State 0	State 1	State 2	State 3	State 4	State 5	State 6	State 7	State 8	State 9	State 10	State 11	State 12	State 13	State 14	State 15	State 16	State 17	State 18	State 19
	Exact	0.700202	0.15914	0.082801	0.0377513	0.0141569	0.00443137	0.00117745	0.000271047	5.68467e-05	1.01267e-05	1.64333e-06	2.43333e-07	2e-08	6.66667e-09	0	0	0	0	0	0
	Monte Carlo	0.69972	0.15854	0.08452	0.03732	0.01396	0.00433	0.00122	0.00028	9e-05	2e-05	0	0	0	0	0	0	0	0	0	0
	RB-CME solver	0.7012	0.1617	0.0814	0.0347	0.0154	0.0041	0.0012	0.0002	0.0001	0	0	0	0	0	0	0	0	0	0	0
	Marginal distribution of tetR
		State 0	State 1	State 2	State 3	State 4	State 5	State 6	State 7	State 8	State 9	State 10	State 11	State 12	State 13	State 14	State 15	State 16	State 17	State 18	State 19	State 20	State 21	State 22	State 23	State 24	State 25	State 26	State 27	State 28	State 29	State 30	State 31	State 32	State 33	State 34	State 35	State 36	State 37	State 38	State 39	State 40	State 41	State 42	State 43	State 44	State 45	State 46	State 47
	Exact	0.178053	0.0897512	0.0580717	0.0441523	0.0363094	0.031217	0.0275846	0.0248578	0.0227182	0.0209895	0.0195819	0.0183584	0.0173409	0.01648	0.0157213	0.0150245	0.0144496	0.0139058	0.0134197	0.012984	0.0125706	0.0121902	0.0118348	0.0114973	0.0111771	0.0108723	0.0105755	0.0102854	0.0100027	0.00971535	0.0094362	0.00915397	0.0088777	0.00860637	0.00833151	0.00805084	0.00777298	0.00749818	0.00723392	0.00695597	0.00669009	0.0064129	0.00614731	0.00588721	0.00562025	0.00536776	0.00510761	0.00486109
	Monte Carlo	0.17584	0.0897	0.05817	0.04423	0.03644	0.03154	0.02724	0.02481	0.02235	0.02097	0.01974	0.01942	0.01763	0.01672	0.01578	0.01489	0.01477	0.01334	0.01328	0.01298	0.01274	0.01167	0.01157	0.01122	0.01127	0.01058	0.01087	0.01073	0.00984	0.00983	0.00972	0.00878	0.00907	0.00839	0.00887	0.00812	0.00753	0.00773	0.00719	0.00669	0.00671	0.00628	0.00617	0.00577	0.00547	0.00595	0.00542	0.00481
	RB-CME solver	0.173908	0.0889925	0.0576368	0.0447344	0.0371418	0.0320176	0.0282367	0.0252631	0.0228652	0.0209254	0.0193596	0.0180962	0.0170734	0.0162382	0.0155455	0.014958	0.0144454	0.0139851	0.0135608	0.0131617	0.0127809	0.0124146	0.0120604	0.0117169	0.0113831	0.0110579	0.0107403	0.0104292	0.010124	0.00982437	0.00953034	0.00924223	0.00896043	0.0086851	0.008416	0.00815232	0.00789272	0.00763541	0.0073784	0.0071198	0.00685805	0.00659213	0.00632173	0.00604722	0.00576966	0.00549059	0.0052119	0.00493563
	Error of marginal distributions
		leader system	follower system	CI	lacI	tetR
	Monte Carlo	0.0103547	0.381019	0.0181964	0.014965	0.0179437
	RB-CME solver	0.0353227	0.0696094	0.0146334	0.0153704	0.0168928
[truncated: 152 more columns]

## Sheet: Figure 6B
Figure 6B
		Trajectory
		Time	0	1.21815	2.11009	2.87883	3.72792	4.4397	5.30419	6.10079	7.28475	8.63419	9.42859	11.9717	14.7552	15.7004	17.1481	20.5411	21.1126	23.1691	24.0231	25.1843	25.9512	26.6775	27.6323	28.4029	29.3206	30.2885	31.1727	32.3581	38.3917	39.5108	40.9425	44.0628	44.8697	45.8778	48.1704	49.3862	50.3401	52.0078	52.9181	53.6708	54.3535	55.0311	55.8161	57.1043	57.9879	58.9976	59.8543
		G1 activated state	0	0	0	0	0	0	0	0	0	0	0	0	1	1	0	1	1	0	0	0	0	0	0	0	0	0	0	0	1	1	0	1	1	1	0	0	0	0	0	0	0	0	0	0	0	0	0
		G1 deactivated state	1	1	1	1	1	1	1	1	1	1	1	1	0	0	1	0	0	1	1	1	1	1	1	1	1	1	1	1	0	0	1	0	0	0	1	1	1	1	1	1	1	1	1	1	1	1	1
		P1	0	0	0	0	0	0	0	0	0	0	0	1	54	81	67	16	49	23	15	11	12	6	4	2	3	1	1	1	4	64	52	46	72	86	28	15	9	5	4	2	0	0	0	0	0	0	0
		G2 activated state	1	1	1	1	1	1	1	1	0	1	1	0	0	0	0	1	1	1	1	1	1	1	1	1	1	1	1	0	0	0	0	0	0	0	1	1	0	1	1	1	1	1	0	1	1	1	1
		G2 deactivated state	0	0	0	0	0	0	0	0	1	0	0	1	1	1	1	0	0	0	0	0	0	0	0	0	0	0	0	1	1	1	1	1	1	1	0	0	1	0	0	0	0	0	1	0	0	0	0
		P2	20	68	92	114	122	116	118	130	107	104	94	32	8	5	4	33	68	33	71	81	90	86	88	106	107	113	117	98	4	2	1	0	20	10	14	61	82	87	110	114	138	138	137	94	102	112	110
		Observation
		Observation Time Points	20	40	60	80	100	120	140	160	180	200
		Measurements	7.34355	77.6085	-14.9214	12.5431	138.875	62.5438	4.19663	100.927	108.425	143.624
		Estimation results
			t = 20	t = 40	t = 60	t = 80	t = 100	t = 120	t = 140	t = 160	t = 180	t = 200
		Exact filter (mean)	47	0	85	34	0	0	86	0	0	0
		Exact filter (SD)	52.8488	16.8523	56.5243	43.0232	3.16228	18.1108	48.7442	6.9282	7	7.87401
		Particle filter (mean)	51	0	87	31	0	0	84	0	0	0
		Particle filter (SD)	48.1664	15.6844	52.3737	45.3982	3.16228	17.6068	52.1824	7.54983	7	7.93725
		RB-PF (mean)	47	0	87	39	0	0	86	0	0	0
		RB-PF (SD)	53.376	16.8226	53.563	39.5727	3.16228	18.2757	47.3814	6.40312	7.07107	7.87401
[truncated: 137 more columns]

## Sheet: Figure 6C
Figure 6C
	Error of the filters at different time points
		t=20	t=40	t=60	t=80	t=100	t=120	t=140	t=160	t=180	t=200
	Particle Filter	0.586406	0.54254	0.117548	0.735906	0.0949587	0.56524	0.107312	0.331912	0.0680309	0.0620787
	RB-PF	0.112822	0.0854102	0.0487019	0.133565	0.0214049	0.121583	0.0381397	0.0547622	0.0156909	0.0117144

## Sheet: Figure 6D
Figure 6D
	Averaged Error of the filters over all the time points
		Leader System	Follower system	Follower subsystem P1	Follower subsystem P2
	Particle Filter	0.018507	0.204957	0.0314386	0.106232
	RB-PF	0.0156524	0.0360282	0.00257743	0.0354172

## Sheet: Figure 6E
Figure 6E
		1st Gene Off	1st Gene On	2nd Gene Off	2nd Gene On
	Exact Filter	0.873105	0.126895	0.454972	0.545028
	Particle Filter	0.872304	0.127696	0.456601	0.543399
	RB-PF	0.889641	0.110359	0.459511	0.540489
		p1 = 1	p1 = 2	p1 = 3	p1 = 4	p1 = 5	p1 = 6	p1 = 7	p1 = 8	p1 = 9	p1 = 10	p1 = 11	p1 = 12	p1 = 13	p1 = 14	p1 = 15	p1 = 16	p1 = 17	p1 = 18	p1 = 19	p1 = 20	p1 = 21	p1 = 22	p1 = 23	p1 = 24	p1 = 25	p1 = 26	p1 = 27	p1 = 28	p1 = 29	p1 = 30	p1 = 31	p1 = 32	p1 = 33	p1 = 34	p1 = 35	p1 = 36	p1 = 37	p1 = 38	p1 = 39	p1 = 40	p1 = 41	p1 = 42	p1 = 43	p1 = 44	p1 = 45	p1 = 46	p1 = 47	p1 = 48
	Exact Filter	3.50915e-34	2.57456e-29	1.00475e-24	1.64531e-20	1.07544e-16	2.74674e-13	2.70626e-10	1.01918e-07	1.45665e-05	0.00078561	0.0159148	0.120651	0.341272	0.359311	0.140542	0.020391	0.00109603	2.18036e-05	1.60395e-07	4.36031e-10	4.37792e-13	1.62271e-16	2.21955e-20	1.11995e-24	2.08412e-29	1.42999e-34	3.61691e-40	3.37181e-46	1.15835e-52	1.46626e-59	6.83795e-67	1.17473e-74	7.43368e-83	1.73258e-91	1.4872e-100	4.70118e-110	5.47242e-120	2.34565e-130	3.70202e-141	2.15123e-152	4.60246e-164	3.62522e-176	1.05125e-188	1.12226e-201	4.41044e-215	6.38066e-229	3.39809e-243	6.66164e-258
	Particle Filter	3.5356e-34	2.57603e-29	1.03003e-24	1.62806e-20	1.06075e-16	2.70722e-13	2.79297e-10	1.02982e-07	1.45803e-05	0.000799366	0.0165835	0.124775	0.320564	0.373528	0.141392	0.0211795	0.00114378	2.07448e-05	1.69635e-07	4.64962e-10	4.98147e-13	1.45296e-16	2.29106e-20	1.17506e-24	2.24203e-29	1.56425e-34	3.39708e-40	3.3691e-46	1.27321e-52	1.33539e-59	6.46578e-67	1.18753e-74	7.36893e-83	1.76919e-91	1.55035e-100	4.97834e-110	5.20673e-120	2.22092e-130	3.79248e-141	2.34498e-152	4.4465e-164	3.82004e-176	1.01509e-188	1.01291e-201	4.28297e-215	5.83615e-229	3.47482e-243	7.01445e-258
	RB-PF	3.48015e-34	2.62984e-29	1.02322e-24	1.65689e-20	1.07189e-16	2.71596e-13	2.6596e-10	9.97347e-08	1.42295e-05	0.000768373	0.0156293	0.119228	0.339784	0.360566	0.142104	0.0207604	0.00112275	2.24551e-05	1.65945e-07	4.52756e-10	4.55641e-13	1.68992e-16	2.3083e-20	1.16068e-24	2.14828e-29	1.46397e-34	3.67486e-40	3.39987e-46	1.1599e-52	1.45968e-59	6.77667e-67	1.16046e-74	7.32768e-83	1.7055e-91	1.46263e-100	4.62064e-110	5.37661e-120	2.30443e-130	3.6385e-141	2.11667e-152	4.53752e-164	3.58464e-176	1.04355e-188	1.11932e-201	4.42215e-215	6.43275e-229	3.44399e-243	6.78345e-258
		p2 = 1	p2 = 2	p2 = 3	p2 = 4	p2 = 5	p2 = 6	p2 = 7	p2 = 8	p2 = 9	p2 = 10	p2 = 11	p2 = 12	p2 = 13	p2 = 14	p2 = 15	p2 = 16	p2 = 17	p2 = 18	p2 = 19	p2 = 20	p2 = 21	p2 = 22	p2 = 23	p2 = 24	p2 = 25	p2 = 26	p2 = 27	p2 = 28	p2 = 29	p2 = 30	p2 = 31	p2 = 32	p2 = 33	p2 = 34	p2 = 35	p2 = 36	p2 = 37	p2 = 38	p2 = 39	p2 = 40	p2 = 41	p2 = 42	p2 = 43	p2 = 44	p2 = 45	p2 = 46	p2 = 47	p2 = 48
	Exact Filter	0.03918	0.0198354	0.0143347	0.012019	0.0107731	0.00999419	0.00945688	0.00905936	0.0087493	0.00849728	0.0082857	0.00810353	0.00794363	0.00780128	0.0076732	0.00755714	0.00745141	0.00735476	0.00726622	0.00718497	0.00711035	0.00704176	0.00697869	0.00692067	0.00686728	0.00681813	0.00677287	0.00673118	0.00669277	0.00665737	0.00662474	0.00659465	0.00656691	0.00654134	0.00651777	0.00649607	0.00647611	0.00645777	0.00644097	0.00642561	0.00641162	0.00639896	0.00638758	0.00637744	0.00636852	0.00636083	0.00635436	0.00634914
	Particle Filter	0.0388864	0.0195946	0.0141086	0.0128921	0.00985958	0.0107604	0.00955463	0.00770799	0.00944566	0.00869538	0.00851876	0.00590678	0.0104411	0.00955776	0.00870085	0.00669827	0.00869429	0.00922746	0.00921873	0.0106976	0.00681177	0.00551849	0.00856935	0.00907514	0.00915562	0.00831501	0.00739641	0.00850098	0.00790386	0.00538163	0.00843804	0.00685068	0.00609736	0.00451268	0.00455495	0.00562355	0.00598307	0.00627018	0.00465303	0.00608498	0.00633779	0.00498797	0.00590867	0.00503098	0.00327588	0.00625656	0.00433732	0.00660255
	RB-PF	0.0418276	0.0219725	0.0158543	0.0133118	0.0121095	0.0113684	0.0107602	0.0101956	0.0096762	0.00923041	0.00888242	0.00863936	0.00849093	0.00841514	0.0083849	0.0083733	0.00835698	0.00831784	0.00824334	0.00812601	0.00796295	0.00775556	0.00750955	0.00723461	0.00694342	0.00664993	0.00636731	0.00610602	0.0058726	0.00566944	0.00549535	0.0053468	0.0052192	0.00510811	0.00501	0.00492262	0.00484498	0.00477712	0.00471986	0.00467448	0.00464255	0.00462572	0.00462565	0.00464379	0.0046813	0.0047388	0.00481627	0.00491289
[truncated: 152 more columns]

## Sheet: Figure 6F
Figure 6F
	Error of the filters
		sigma = 0.1	sigma = 0.3	sigma = 1	sigma = 3	sigma = 10
	Particle filter	0.324296	0.337311	0.333396	0.336466	0.253787
	RB-PF	0.0741863	0.0778476	0.0702029	0.0744415	0.0563381

[truncated: 15 more sheets: Figure 6G, Figure 6H, Figure 8A, Figure 8B, Figure 9A, Figure 9B, Figure 10, Figure S1A, Figure S1B, Figure S1C, Figure S1D, Figure S2A, Figure S2 B--K, Figure S3, Figure S4]
